# Supplementary material for: Variants in myelin regulatory factor (MYRF) cause autosomal dominant and syndromic nanophthalmos in humans and retinal degeneration in mice
Source: PLoS Genet. 2019 May 2;15(5):e1008130. doi: 10.1371/journal.pgen.1008130 (PMC6527243; doi:10.1371/journal.pgen.1008130)
Supplement: S2 Data — (XLSX) [file pgen.1008130.s020.xlsx]

## Sheet: Sheet1
Age	Genotype	Myrf		Hprt		dCT		2^-dCT		Relative
		Avg	Std Dev	Avg	Std Dev	Avg	Std Dev	Avg	Std Dev	Avg	Std Dev
P3	Myrffl/fl	29.1	1	29.6	0.5	-0.6	0.7	1.6	0.8	1.1	0.5
	Rxcre;Myrf+/fl	29.8	0.6	29.5	0.5	0.3	0.4	0.8	0.2	0.6	0.2
	Rxcre;Myrffl/fl	34.2	1.5	29.2	0.3	5	1.5	0.05	0.06	0.03	0.04
P22	Myrf+/fl	27.7	0.3	29.9	0.8	-2.2	0.5	4.8	1.5	1	0.3
	Rxcre;Myrf+/fl	29.1	1	30.1	0.5	-0.9	0.6	2	0.8	0.4	0.2
	Rxcre;Myrffl/fl	34.6	1.3	30.6	1.4	3.9	1.6	0.1	0.08	0.02	0.02
		Tmem98		Hprt		dCT		2^-dCT		Relative
		Avg	Std Dev	Avg	Std Dev	Avg	Std Dev	Avg	Std Dev	Avg	Std Dev
P3	Myrffl/fl	25.1	0.4	29.8	0.5	-4.7	0.1	25.9	2.1	1	0.08
	Rxcre;Myrf+/fl	25.2	0.6	29.9	0.4	-4.7	0.3	25.9	4.6	1	0.2
	Rxcre;Myrffl/fl	25.5	0.7	29.6	0.3	-4.1	0.4	18	5.6	0.7	0.2
P22	Myrf+/fl	28.4	0.6	29.1	0.6	-0.7	0.1	1.6	0.1	1	0.08
	Rxcre;Myrf+/fl	28.8	0.7	29.6	0.5	-0.8	0.3	1.7	0.3	1.1	0.2
	Rxcre;Myrffl/fl	29.5	1.2	29.7	1.1	-0.05	0.4	0.1	0.3	0.7	0.2
		Mfrp		Hprt		dCT		2^-dCT		Relative
		Avg	Std Dev	Avg	Std Dev	Avg	Std Dev	Avg	Std Dev	Avg	Std Dev
P3	Myrffl/fl	28.2	0.5	29.2	0.7	-1	0.3	2.1	0.4	1	0.2
	Rxcre;Myrf+/fl	28	0.9	29.3	0.4	-1.3	0.5	2.6	1	1.3	0.5
	Rxcre;Myrffl/fl	27.7	0.8	29	0.7	-1.2	0.3	2.4	0.5	1.2	0.4
P22	Myrf+/fl	27.6	0.7	29.2	0.6	-1.6	0.1	3	0.2	1	0.08
	Rxcre;Myrf+/fl	27.8	0.3	29.6	0.4	-1.8	0.2	3.5	0.4	1	0.1
	Rxcre;Myrffl/fl	27.9	0.8	29.8	0.9	-1.8	0.1	3.6	0.4	1.2	0.1
		Best1		Hprt		dCT		2^-dCT		Relative
		Avg	Std Dev	Avg	Std Dev	Avg	Std Dev	Avg	Std Dev	Avg	Std Dev
P3	Myrffl/fl	34.8	0.8	29.8	1.1	4.9	0.4	0.03	0.009	1	0.3
	Rxcre;Myrf+/fl	34.7	1	29.6	0.7	5.1	0.3	0.03	0.005	0.9	0.2
	Rxcre;Myrffl/fl	34.1	0.5	29.1	0.4	5	0.2	0.03	0.003	0.9	0.1
P22	Myrf+/fl	33.4	0.8	29.7	0.6	3.8	0.2	0.07	0.01	1	0.2
	Rxcre;Myrf+/fl	33.8	0.4	29.9	0.3	3.9	0.3	0.07	0.01	0.9	0.2
	Rxcre;Myrffl/fl	34.4	1.3	30.7	1.6	3.6	0.4	0.08	0.03	1.1	0.5
